# Supplementary material for: 9-Butyl-9H-carbazole
Source: Acta Crystallogr Sect E Struct Rep Online. 2009 Feb 21;65(Pt 3):o574. doi: 10.1107/S1600536809005583 (PMC2968689; doi:10.1107/S1600536809005583)
Supplement: Supplementary file 1 [file e-65-0o574-sup1.cif]

##############################################################################
###                                                                        ###
###        Electronic paper (Acta Crystallographica Section E)             ###
###                                                                        ###
##############################################################################
#                                                                            #
# This CIF contains the data in a paper accepted for publication in Acta     #
# Crystallographica Section E. It conforms to the requirements of Notes      #
# for Authors for Section E, and has been peer reviewed under the auspices   #
# of the IUCr Commission on Journals.                                        #
#                                                                            #
# Full details of the Crystallographic Information File format               #
# are given in the paper "The Crystallographic Information File (CIF):       #
# a New Standard Archive File for Crystallography" by S. R. Hall, F. H.      #
# Allen and I. D. Brown [Acta Cryst. (1991), A47, 655-685].                  #
#                                                                            #
# The current version of the core CIF dictionary is obtainable from          #
# ftp://ftp.iucr.org/pub/cif_core.dic. The current version number is 2.4.    #
#                                                                            #
# Software is freely available for graphical display of the structure(s) in  #
# this CIF.  For information consult the CIF home page http://www.iucr.org/  #
# cif/home.html                                                              #
#                                                                            #
# This file may be used for bona fide research purposes within the           #
# scientific community so long as proper attribution is given to the journal # 
# article from which it was obtained.                                        #
#                                                                            #
##############################################################################
                                             
data_I
_audit_creation_method     SHELXL-97
_chemical_name_systematic
;
9-Butyl-9<i>H</i>-carbazole
;
_chemical_name_common     ?
_chemical_formula_moiety     'C16 H17 N'
_chemical_formula_sum     'C16 H17 N'
_chemical_formula_iupac     'C16 H17 N'
_chemical_formula_weight     223.31
_chemical_melting_point     ?
_symmetry_cell_setting     Orthorhombic
_symmetry_space_group_name_H-M     'P 21 21 21'
_symmetry_space_group_name_Hall     'P 2ac 2ab'
loop_
    _symmetry_equiv_pos_as_xyz
    'x, y, z'
    '-x+1/2, -y, z+1/2'
    '-x, y+1/2, -z+1/2'
    'x+1/2, -y+1/2, -z'
_cell_length_a     5.5440(10)
_cell_length_b     11.276(2)
_cell_length_c     20.369(4)
_cell_angle_alpha     90.00
_cell_angle_beta     90.00
_cell_angle_gamma     90.00
_cell_volume     1273.4(4)
_cell_formula_units_Z     4
_cell_measurement_reflns_used     25
_cell_measurement_theta_min     9
_cell_measurement_theta_max     13
_cell_measurement_temperature     298(2)
_exptl_crystal_description     needle
_exptl_crystal_colour     colourless
_exptl_crystal_size_max     0.30
_exptl_crystal_size_mid     0.20
_exptl_crystal_size_min     0.10
_exptl_crystal_density_diffrn     1.165
_exptl_crystal_density_meas     ?
_exptl_crystal_density_method     'not measured'
_exptl_crystal_F_000     480
_exptl_absorpt_coefficient_mu     0.067
_exptl_absorpt_correction_type     psi-scan
_exptl_absorpt_process_details     '(North <i>et al.</i>,  1968)'
_exptl_absorpt_correction_T_min     0.9801
_exptl_absorpt_correction_T_max     0.9933
_exptl_special_details
;
;
_diffrn_ambient_temperature     298(2)
_diffrn_radiation_type     MoK\a
_diffrn_radiation_wavelength     0.71073
_diffrn_radiation_source     'fine-focus sealed tube'
_diffrn_radiation_monochromator     graphite
_diffrn_measurement_device_type     'Enraf--Nonius CAD-4'
_diffrn_measurement_method     \w/2\q
_diffrn_detector_area_resol_mean     ?
_diffrn_reflns_number     2671
_diffrn_reflns_av_R_equivalents     0.0616
_diffrn_reflns_av_sigmaI/netI     0.0619
_diffrn_reflns_theta_min     2.00
_diffrn_reflns_theta_max     25.28
_diffrn_reflns_theta_full     25.28
_diffrn_measured_fraction_theta_max     0.999
_diffrn_measured_fraction_theta_full     0.999
_diffrn_reflns_limit_h_min     0
_diffrn_reflns_limit_h_max     6
_diffrn_reflns_limit_k_min     0
_diffrn_reflns_limit_k_max     13
_diffrn_reflns_limit_l_min     -24
_diffrn_reflns_limit_l_max     24
_diffrn_standards_number     3
_diffrn_standards_interval_count     200
_diffrn_standards_interval_time     120
_diffrn_standards_decay_%     1
_refine_special_details
;
Refinement of <i>F</i>^2^ against ALL reflections. The weighted <i>R</i>-factor
<i>wR</i> and goodness of fit <i>S</i> are based on <i>F</i>^2^, conventional
<i>R</i>-factors <i>R</i> are based on <i>F</i>, with <i>F</i> set to zero for
negative <i>F</i>^2^. The threshold expression of <i>F</i>^2^ >
\s(<i>F</i>^2^) is used only for calculating <i>R</i>-factors(gt) <i>etc</i>.
and is not relevant to the choice of reflections for refinement.
<i>R</i>-factors based on <i>F</i>^2^ are statistically about twice as large
as those based on <i>F</i>, and <i>R</i>- factors based on ALL data will be
even larger.
;
_reflns_number_total     1372
_reflns_number_gt     1500
_reflns_threshold_expression     I>2\s(I)
_refine_ls_structure_factor_coef     Fsqd
_refine_ls_matrix_type     full
_refine_ls_R_factor_all     0.0836
_refine_ls_R_factor_gt     0.0589
_refine_ls_wR_factor_gt     0.1290
_refine_ls_wR_factor_ref     0.1465
_refine_ls_goodness_of_fit_ref     1.000
_refine_ls_restrained_S_all     1.000
_refine_ls_number_reflns     1372
_refine_ls_number_parameters     154
_refine_ls_number_restraints     0
_refine_ls_hydrogen_treatment     constr
_refine_ls_weighting_scheme     calc
_refine_ls_weighting_details
             'calc w=1/[\s^2^(Fo^2^)+(0.06P)^2^+0.13P] where P=(Fo^2^+2Fc^2^)/3'
_atom_sites_solution_hydrogens     geom
_atom_sites_solution_primary     direct
_atom_sites_solution_secondary     difmap
_refine_ls_shift/su_max     0.000
_refine_ls_shift/su_mean     0.000
_refine_diff_density_max     0.166
_refine_diff_density_min     -0.142
_refine_ls_extinction_method     none
_refine_ls_extinction_coef     ?
loop_
    _atom_type_symbol
    _atom_type_description
    _atom_type_scat_dispersion_real
    _atom_type_scat_dispersion_imag
    _atom_type_scat_source
    'C' 'C' 0.0033 0.0000
                         'International Tables Vol C Tables 4.2.6.8 and 6.1.1.4'
    'H' 'H' 0.0000 0.0000
                         'International Tables Vol C Tables 4.2.6.8 and 6.1.1.4'
    'N' 'N' 0.0061 0.0000
                         'International Tables Vol C Tables 4.2.6.8 and 6.1.1.4'
_computing_data_collection     'CAD-4 EXPRESS (Enraf--Nonius, 1994)'
_computing_cell_refinement     'CAD-4 EXPRESS (Enraf--Nonius, 1994)'
_computing_data_reduction     'XCAD4 (Harms & Wocadlo, 1995)'
_computing_structure_solution     'SHELXS97 (Sheldrick, 2008)'
_computing_structure_refinement     'SHELXL97 (Sheldrick, 2008)'
_computing_molecular_graphics     'SHELXTL (Sheldrick, 2008)'
_computing_publication_material     'SHELXTL (Sheldrick, 2008)'
loop_
    _atom_site_type_symbol
    _atom_site_label
    _atom_site_fract_x
    _atom_site_fract_y
    _atom_site_fract_z
    _atom_site_U_iso_or_equiv
    _atom_site_adp_type
    _atom_site_calc_flag
    _atom_site_refinement_flags
    _atom_site_occupancy
    _atom_site_disorder_assembly
    _atom_site_disorder_group
    N N 0.1136(6) 0.1561(2) 0.16013(14) 0.0639(8) Uani d . 1 . .
    C C1 -0.0693(11) -0.1920(4) 0.0678(2) 0.1075(18) Uani d . 1 . .
    H H1A -0.2201 -0.2294 0.0782 0.161 Uiso calc R 1 . .
    H H1B 0.0570 -0.2502 0.0680 0.161 Uiso calc R 1 . .
    H H1C -0.0796 -0.1563 0.0251 0.161 Uiso calc R 1 . .
    C C2 -0.0144(8) -0.0965(3) 0.1188(2) 0.0770(12) Uani d . 1 . .
    H H2A -0.1447 -0.0391 0.1191 0.092 Uiso calc R 1 . .
    H H2B -0.0074 -0.1329 0.1619 0.092 Uiso calc R 1 . .
    C C3 0.2163(8) -0.0341(3) 0.10593(19) 0.0748(12) Uani d . 1 . .
    H H3A 0.2051 0.0050 0.0636 0.090 Uiso calc R 1 . .
    H H3B 0.3441 -0.0926 0.1030 0.090 Uiso calc R 1 . .
    C C4 0.2869(8) 0.0583(3) 0.1576(2) 0.0784(12) Uani d . 1 . .
    H H4A 0.2952 0.0205 0.2003 0.094 Uiso calc R 1 . .
    H H4B 0.4456 0.0894 0.1474 0.094 Uiso calc R 1 . .
    C C5 -0.0714(7) 0.1694(3) 0.20522(18) 0.0642(9) Uani d . 1 . .
    C C6 -0.1348(8) 0.0987(4) 0.25810(19) 0.0764(12) Uani d . 1 . .
    H H6A -0.0507 0.0294 0.2676 0.092 Uiso calc R 1 . .
    C C7 -0.3244(11) 0.1343(4) 0.2957(2) 0.0937(15) Uani d . 1 . .
    H H7A -0.3660 0.0899 0.3325 0.112 Uiso calc R 1 . .
    C C8 -0.4570(10) 0.2346(4) 0.2807(2) 0.0953(15) Uani d . 1 . .
    H H8A -0.5891 0.2548 0.3065 0.114 Uiso calc R 1 . .
    C C9 -0.3964(8) 0.3046(4) 0.2283(2) 0.0810(12) Uani d . 1 . .
    H H9A -0.4878 0.3713 0.2182 0.097 Uiso calc R 1 . .
    C C10 -0.1954(7) 0.2748(3) 0.18976(18) 0.0620(9) Uani d . 1 . .
    C C11 -0.0777(7) 0.3272(3) 0.13483(17) 0.0621(9) Uani d . 1 . .
    C C12 -0.1083(9) 0.4315(3) 0.0996(2) 0.0741(12) Uani d . 1 . .
    H H12A -0.2352 0.4824 0.1095 0.089 Uiso calc R 1 . .
    C C13 0.0510(11) 0.4591(3) 0.0499(2) 0.0903(15) Uani d . 1 . .
    H H13A 0.0320 0.5295 0.0266 0.108 Uiso calc R 1 . .
    C C14 0.2388(11) 0.3834(4) 0.0341(2) 0.0879(14) Uani d . 1 . .
    H H14A 0.3439 0.4040 0.0004 0.105 Uiso calc R 1 . .
    C C15 0.2736(9) 0.2782(3) 0.06719(19) 0.0759(11) Uani d . 1 . .
    H H15A 0.3981 0.2269 0.0559 0.091 Uiso calc R 1 . .
    C C16 0.1142(7) 0.2517(3) 0.11837(18) 0.0621(9) Uani d . 1 . .
loop_
    _atom_site_aniso_label
    _atom_site_aniso_U_11
    _atom_site_aniso_U_22
    _atom_site_aniso_U_33
    _atom_site_aniso_U_12
    _atom_site_aniso_U_13
    _atom_site_aniso_U_23
    N 0.0568(19) 0.0591(15) 0.0759(19) 0.0061(15) -0.0073(18) 0.0044(14)
    C1 0.124(5) 0.098(3) 0.100(3) -0.004(4) -0.009(4) -0.027(3)
    C2 0.069(3) 0.083(2) 0.079(3) -0.001(2) 0.012(3) -0.003(2)
    C3 0.072(3) 0.069(2) 0.083(3) 0.009(2) 0.005(2) 0.002(2)
    C4 0.071(3) 0.068(2) 0.097(3) 0.016(2) -0.007(3) 0.003(2)
    C5 0.067(2) 0.0624(19) 0.063(2) -0.0042(19) -0.008(2) -0.0021(17)
    C6 0.074(3) 0.086(3) 0.070(2) -0.010(2) -0.007(3) 0.005(2)
    C7 0.106(4) 0.102(3) 0.073(3) -0.017(3) 0.011(3) -0.005(2)
    C8 0.090(4) 0.117(3) 0.079(3) -0.015(3) 0.015(3) -0.035(3)
    C9 0.069(3) 0.087(3) 0.087(3) 0.003(2) -0.004(3) -0.018(2)
    C10 0.061(2) 0.066(2) 0.059(2) 0.0000(18) -0.002(2) -0.0108(17)
    C11 0.062(2) 0.0638(18) 0.060(2) -0.002(2) -0.009(2) -0.0041(16)
    C12 0.082(3) 0.061(2) 0.080(3) 0.010(2) -0.017(3) -0.0081(19)
    C13 0.120(4) 0.069(2) 0.081(3) -0.006(3) -0.017(3) 0.005(2)
    C14 0.100(4) 0.091(3) 0.072(3) -0.017(3) 0.004(3) 0.008(2)
    C15 0.070(3) 0.077(2) 0.081(3) -0.006(2) 0.010(2) -0.002(2)
    C16 0.061(2) 0.0595(17) 0.066(2) 0.0048(19) -0.004(2) -0.0030(17)
_geom_special_details
;
All e.s.d.'s (except the e.s.d. in the dihedral angle between two l.s. planes)
are estimated using the full covariance matrix. The cell e.s.d.'s are taken
into account individually in the estimation of e.s.d.'s in distances, angles
and torsion angles; correlations between e.s.d.'s in cell parameters are only
used when they are defined by crystal symmetry. An approximate (isotropic)
treatment of cell e.s.d.'s is used for estimating e.s.d.'s involving l.s.
planes.
;
loop_
    _geom_bond_atom_site_label_1
    _geom_bond_atom_site_label_2
    _geom_bond_site_symmetry_2
    _geom_bond_distance
    _geom_bond_publ_flag
    N C16 . 1.373(4) ?
    N C5 . 1.385(4) ?
    N C4 . 1.463(4) ?
    C1 C2 . 1.527(5) ?
    C1 H1A . 0.9600 ?
    C1 H1B . 0.9600 ?
    C1 H1C . 0.9600 ?
    C2 C3 . 1.483(6) ?
    C2 H2A . 0.9700 ?
    C2 H2B . 0.9700 ?
    C3 C4 . 1.532(5) ?
    C3 H3A . 0.9700 ?
    C3 H3B . 0.9700 ?
    C4 H4A . 0.9700 ?
    C4 H4B . 0.9700 ?
    C5 C6 . 1.385(5) ?
    C5 C10 . 1.409(4) ?
    C6 C7 . 1.361(6) ?
    C6 H6A . 0.9300 ?
    C7 C8 . 1.384(6) ?
    C7 H7A . 0.9300 ?
    C8 C9 . 1.369(5) ?
    C8 H8A . 0.9300 ?
    C9 C10 . 1.403(5) ?
    C9 H9A . 0.9300 ?
    C10 C11 . 1.423(5) ?
    C11 C12 . 1.388(4) ?
    C11 C16 . 1.403(5) ?
    C12 C13 . 1.380(6) ?
    C12 H12A . 0.9300 ?
    C13 C14 . 1.384(6) ?
    C13 H13A . 0.9300 ?
    C14 C15 . 1.378(5) ?
    C14 H14A . 0.9300 ?
    C15 C16 . 1.399(5) ?
    C15 H15A . 0.9300 ?
loop_
    _geom_angle_atom_site_label_1
    _geom_angle_atom_site_label_2
    _geom_angle_atom_site_label_3
    _geom_angle_site_symmetry_1
    _geom_angle_site_symmetry_3
    _geom_angle
    _geom_angle_publ_flag
    C16 N C5 . . 109.1(3) ?
    C16 N C4 . . 124.6(3) ?
    C5 N C4 . . 126.2(3) ?
    C2 C1 H1A . . 109.5 ?
    C2 C1 H1B . . 109.5 ?
    H1A C1 H1B . . 109.5 ?
    C2 C1 H1C . . 109.5 ?
    H1A C1 H1C . . 109.5 ?
    H1B C1 H1C . . 109.5 ?
    C3 C2 C1 . . 112.7(4) ?
    C3 C2 H2A . . 109.0 ?
    C1 C2 H2A . . 109.0 ?
    C3 C2 H2B . . 109.0 ?
    C1 C2 H2B . . 109.0 ?
    H2A C2 H2B . . 107.8 ?
    C2 C3 C4 . . 114.9(4) ?
    C2 C3 H3A . . 108.5 ?
    C4 C3 H3A . . 108.5 ?
    C2 C3 H3B . . 108.5 ?
    C4 C3 H3B . . 108.5 ?
    H3A C3 H3B . . 107.5 ?
    N C4 C3 . . 111.6(3) ?
    N C4 H4A . . 109.3 ?
    C3 C4 H4A . . 109.3 ?
    N C4 H4B . . 109.3 ?
    C3 C4 H4B . . 109.3 ?
    H4A C4 H4B . . 108.0 ?
    C6 C5 N . . 129.9(4) ?
    C6 C5 C10 . . 122.4(4) ?
    N C5 C10 . . 107.7(3) ?
    C7 C6 C5 . . 117.7(4) ?
    C7 C6 H6A . . 121.2 ?
    C5 C6 H6A . . 121.2 ?
    C6 C7 C8 . . 121.8(4) ?
    C6 C7 H7A . . 119.1 ?
    C8 C7 H7A . . 119.1 ?
    C9 C8 C7 . . 120.9(5) ?
    C9 C8 H8A . . 119.6 ?
    C7 C8 H8A . . 119.6 ?
    C8 C9 C10 . . 119.5(4) ?
    C8 C9 H9A . . 120.2 ?
    C10 C9 H9A . . 120.2 ?
    C9 C10 C5 . . 117.7(4) ?
    C9 C10 C11 . . 134.8(4) ?
    C5 C10 C11 . . 107.6(3) ?
    C12 C11 C16 . . 118.9(4) ?
    C12 C11 C10 . . 134.5(4) ?
    C16 C11 C10 . . 106.5(3) ?
    C13 C12 C11 . . 119.5(4) ?
    C13 C12 H12A . . 120.3 ?
    C11 C12 H12A . . 120.3 ?
    C12 C13 C14 . . 120.9(4) ?
    C12 C13 H13A . . 119.6 ?
    C14 C13 H13A . . 119.6 ?
    C15 C14 C13 . . 121.5(4) ?
    C15 C14 H14A . . 119.2 ?
    C13 C14 H14A . . 119.2 ?
    C14 C15 C16 . . 117.4(4) ?
    C14 C15 H15A . . 121.3 ?
    C16 C15 H15A . . 121.3 ?
    N C16 C15 . . 129.1(4) ?
    N C16 C11 . . 109.1(3) ?
    C15 C16 C11 . . 121.8(3) ?
loop_
    _geom_torsion_atom_site_label_1
    _geom_torsion_atom_site_label_2
    _geom_torsion_atom_site_label_3
    _geom_torsion_atom_site_label_4
    _geom_torsion_site_symmetry_1
    _geom_torsion_site_symmetry_2
    _geom_torsion_site_symmetry_3
    _geom_torsion_site_symmetry_4
    _geom_torsion
    _geom_torsion_publ_flag
    C1 C2 C3 C4 . . . . -177.0(3) ?
    C16 N C4 C3 . . . . -82.4(4) ?
    C5 N C4 C3 . . . . 99.4(4) ?
    C2 C3 C4 N . . . . -64.0(4) ?
    C16 N C5 C6 . . . . -176.8(4) ?
    C4 N C5 C6 . . . . 1.6(6) ?
    C16 N C5 C10 . . . . 2.0(4) ?
    C4 N C5 C10 . . . . -179.6(3) ?
    N C5 C6 C7 . . . . 178.7(4) ?
    C10 C5 C6 C7 . . . . 0.1(5) ?
    C5 C6 C7 C8 . . . . 2.6(6) ?
    C6 C7 C8 C9 . . . . -2.3(7) ?
    C7 C8 C9 C10 . . . . -0.7(6) ?
    C8 C9 C10 C5 . . . . 3.2(5) ?
    C8 C9 C10 C11 . . . . -177.5(4) ?
    C6 C5 C10 C9 . . . . -3.0(5) ?
    N C5 C10 C9 . . . . 178.1(3) ?
    C6 C5 C10 C11 . . . . 177.6(3) ?
    N C5 C10 C11 . . . . -1.3(4) ?
    C9 C10 C11 C12 . . . . 3.9(7) ?
    C5 C10 C11 C12 . . . . -176.8(4) ?
    C9 C10 C11 C16 . . . . -179.1(4) ?
    C5 C10 C11 C16 . . . . 0.2(4) ?
    C16 C11 C12 C13 . . . . -0.6(5) ?
    C10 C11 C12 C13 . . . . 176.1(4) ?
    C11 C12 C13 C14 . . . . 0.8(6) ?
    C12 C13 C14 C15 . . . . 0.1(7) ?
    C13 C14 C15 C16 . . . . -1.2(6) ?
    C5 N C16 C15 . . . . 177.2(4) ?
    C4 N C16 C15 . . . . -1.2(6) ?
    C5 N C16 C11 . . . . -1.9(4) ?
    C4 N C16 C11 . . . . 179.7(3) ?
    C14 C15 C16 N . . . . -177.5(4) ?
    C14 C15 C16 C11 . . . . 1.5(5) ?
    C12 C11 C16 N . . . . 178.6(3) ?
    C10 C11 C16 N . . . . 1.0(4) ?
    C12 C11 C16 C15 . . . . -0.6(5) ?
    C10 C11 C16 C15 . . . . -178.1(3) ?
data_global
_journal_date_recd_electronic     2008-12-16
_journal_date_accepted     2009-02-17
_journal_name_full     'Acta Crystallographica, Section E'
_journal_year     2009
_journal_volume     65
_journal_issue      3
_journal_page_first     o574
_journal_page_last     o574
_journal_paper_category     QO
_journal_coeditor_code     IM2093
_publ_contact_author
;
Hong-Jun Zhu
Department of Applied Chemistry
College of Science
Nanjing University of Technology
Nanjing 210009
People's Republic of China
;
_publ_contact_author_email     zhuhj@njut.edu.cn
_publ_section_title
;
9-Butyl-9<i>H</i>-carbazole
;
loop_
    _publ_author_name
    _publ_author_address
    'Lei Chen'
;
Department of Applied Chemistry
College of Science
Nanjing University of Technology
Nanjing 210009
People's Republic of China
;
    'Wei Cheng'
;
Department of Applied Chemistry
College of Science
Nanjing University of Technology
Nanjing 210009
People's Republic of China
;
    'Guang-Liang Song'
;
Department of Applied Chemistry
College of Science
Nanjing University of Technology
Nanjing 210009
People's Republic of China
;
    'Hong-Jun Zhu'
;
Department of Applied Chemistry
College of Science
Nanjing University of Technology
Nanjing 210009
People's Republic of China
;
