# Supplementary material for: 9-Butyl-9H-carbazole
Source: Acta Crystallogr Sect E Struct Rep Online. 2009 Feb 21;65(Pt 3):o574. doi: 10.1107/S1600536809005583 (PMC2968689; doi:10.1107/S1600536809005583)
Supplement: Supplementary file 2 [file e-65-0o574-Isup2.hkl]

# 
# h,k,l, Fc-squared, Fo-squared, sigma(Fo-squared) and status flag 
# 
data_I
_shelx_title ' X in P2(1)2(1)2(1)' 
_shelx_refln_list_code          4 
_shelx_F_calc_maximum      103.68 
_exptl_crystal_F_000       480.00 
_reflns_d_resolution_high  0.8323 
 
loop_ 
 _symmetry_equiv_pos_as_xyz 
 'x, y, z' 
 '-x+1/2, -y, z+1/2' 
 '-x, y+1/2, -z+1/2' 
 'x+1/2, -y+1/2, -z' 
 
_cell_length_a     5.5440 
_cell_length_b    11.2760 
_cell_length_c    20.3690 
_cell_angle_alpha  90.000 
_cell_angle_beta   90.000 
_cell_angle_gamma  90.000 
 
_shelx_F_squared_multiplier     1.000 
 
loop_ 
 _refln_index_h 
 _refln_index_k 
 _refln_index_l 
 _refln_F_squared_calc 
 _refln_F_squared_meas 
 _refln_F_squared_sigma 
 _refln_observed_status 
   2   0   0        5.79        7.30      1.21 o 
   4   0   0       34.76       41.21      4.11 o 
   6   0   0       27.99       39.89      5.27 o 
   1   1   0      218.36      189.09      4.55 o 
   2   1   0      220.53      204.46      4.53 o 
   3   1   0       56.57       46.52      3.88 o 
   4   1   0       83.64       86.73      5.71 o 
   5   1   0        0.55        3.77      3.77 o 
   6   1   0       24.48       16.15      5.55 o 
   0   2   0     2719.59     3013.16     67.12 o 
   1   2   0      832.50      820.91      7.87 o 
   2   2   0      250.26      214.61      4.74 o 
   3   2   0       23.60       20.79      2.18 o 
   4   2   0       84.24       89.68      5.28 o 
   5   2   0       71.75       83.77      6.24 o 
   6   2   0        6.24        4.61      3.36 o 
   1   3   0     1001.08      975.37      8.61 o 
   2   3   0      430.45      461.17      5.37 o 
   3   3   0      414.54      441.24      7.00 o 
   4   3   0       23.20       17.35      2.98 o 
   5   3   0       17.66       21.32      3.51 o 
   6   3   0       13.69       12.58      2.48 o 
   0   4   0        8.94        9.67      1.28 o 
   1   4   0      591.92      616.84      6.78 o 
   2   4   0       72.34       66.72      3.19 o 
   3   4   0       26.35       28.96      2.53 o 
   4   4   0       25.80       30.04      3.14 o 
   5   4   0        0.11        1.90      2.28 o 
   6   4   0        0.83        0.34      1.62 o 
   1   5   0      395.58      409.01      7.11 o 
   2   5   0      115.74      113.01      3.52 o 
   3   5   0        9.26        9.75      2.00 o 
   4   5   0      181.60      164.87      6.56 o 
   5   5   0        2.67        1.74      1.92 o 
   6   5   0        0.71        0.79      1.25 o 
   0   6   0      130.19      141.14      4.80 o 
   1   6   0      250.00      231.72      6.11 o 
   2   6   0       49.95       46.44      3.13 o 
   3   6   0       20.42       19.39      2.51 o 
   4   6   0        9.79        9.31      2.14 o 
   5   6   0        0.28        0.54      1.69 o 
   1   7   0       29.18       27.88      2.93 o 
   2   7   0        2.15        5.42      1.55 o 
   3   7   0        8.82        9.24      2.46 o 
   4   7   0        6.11        4.94      1.63 o 
   5   7   0        1.65        0.16      1.28 o 
   0   8   0       34.25       37.71      3.67 o 
   1   8   0       26.92       25.34      3.10 o 
   2   8   0       34.59       35.24      3.32 o 
   3   8   0        3.32        7.69      2.29 o 
   4   8   0        5.37        3.49      1.98 o 
   5   8   0        0.06        1.57      0.97 o 
   1   9   0      128.51      143.01      6.89 o 
   2   9   0       51.21       48.03      4.22 o 
   3   9   0        0.11        2.04      2.04 o 
   4   9   0        2.75        1.84      1.82 o 
   0  10   0       50.26       55.00      4.96 o 
   1  10   0        2.08        7.93      2.33 o 
   2  10   0        0.10        0.54      2.09 o 
   3  10   0        1.30        0.75      1.74 o 
   4  10   0        2.93        2.99      1.36 o 
   1  11   0        1.76        0.94      2.42 o 
   2  11   0        0.59        1.00      2.04 o 
   3  11   0        1.20        1.26      1.55 o 
   0  12   0        3.79        5.30      2.48 o 
   1  12   0        0.46        2.40      2.40 o 
   2  12   0       16.96       16.36      2.59 o 
   3  12   0        6.33        5.51      0.99 o 
   1  13   0        2.37        2.53      1.54 o 
   1   0   1     3970.36     4511.25    249.34 o 
   2   0   1      281.88      274.52     23.55 o 
   3   0   1       30.03       34.66      2.20 o 
   4   0   1        1.57        4.20      2.09 o 
   5   0   1       31.17       35.33      7.82 o 
   6   0   1       11.39       18.12      3.21 o 
   0   1   1     3661.88     1656.07   2922.55 o 
   1   1   1      895.98      980.86     95.05 o 
   2   1   1      505.85      434.46     13.31 o 
   3   1   1      132.67      104.36     24.81 o 
   4   1   1       25.64       33.22      7.99 o 
   5   1   1        7.67        5.59      4.66 o 
   6   1   1       11.88       10.56      4.24 o 
   0   2   1      142.31      152.98      2.86 o 
   1   2   1      150.84      123.19     24.72 o 
   2   2   1      167.41      141.53     26.30 o 
   3   2   1      476.19      372.81     66.56 o 
   4   2   1       59.64       41.33     13.48 o 
   5   2   1        3.11        5.06      2.08 o 
   6   2   1       17.18       18.03      6.44 o 
   0   3   1        2.04        1.81      0.83 o 
   1   3   1     1032.24      933.46     32.56 o 
   2   3   1       65.27       54.69      2.35 o 
   3   3   1       19.66       17.97      2.62 o 
   4   3   1       17.00       21.18      3.64 o 
   5   3   1       23.45       19.34      4.69 o 
   6   3   1        1.06        2.71      2.51 o 
   0   4   1       52.95       46.36      2.30 o 
   1   4   1      382.09      350.33     16.81 o 
   2   4   1      221.02      191.24     16.85 o 
   3   4   1      142.70      126.62      9.23 o 
   4   4   1       12.55       16.90      1.91 o 
   5   4   1       11.49       11.40      1.88 o 
   6   4   1        0.42        1.72      1.38 o 
   0   5   1      153.84      148.97      8.76 o 
   1   5   1       27.97       21.91      3.13 o 
   2   5   1        8.36        9.12      1.99 o 
   3   5   1       48.33       40.93      5.34 o 
   4   5   1       19.56       14.87      4.18 o 
   5   5   1        2.48        3.97      1.50 o 
   6   5   1        2.60        2.60      1.02 o 
   0   6   1      650.78      696.68     11.96 o 
   1   6   1       50.10       40.01     12.46 o 
   2   6   1       41.48       38.07      1.97 o 
   3   6   1       21.81       26.63      1.98 o 
   4   6   1       39.44       38.27      2.63 o 
   5   6   1        0.89        1.43      1.33 o 
   0   7   1        0.78        0.29      1.24 o 
   1   7   1       24.27       28.09      2.28 o 
   2   7   1      173.16      176.17      4.28 o 
   3   7   1       52.37       49.28      7.23 o 
   4   7   1        0.13        2.03      1.37 o 
   5   7   1        6.75        3.75      1.27 o 
   0   8   1      106.83      121.95      4.90 o 
   1   8   1       19.87       20.49      1.91 o 
   2   8   1       53.90       55.15      6.05 o 
   3   8   1       11.63        9.94      1.98 o 
   4   8   1        5.35        7.09      1.45 o 
   5   8   1        0.48        0.67      1.03 o 
   0   9   1       14.54       16.99      2.24 o 
   1   9   1       21.89       27.94      4.37 o 
   2   9   1       20.69       26.77      2.44 o 
   3   9   1       46.98       46.53      2.71 o 
   4   9   1        3.38        5.47      1.42 o 
   0  10   1       13.87       14.03      2.27 o 
   1  10   1       55.03       64.02      3.60 o 
   2  10   1       25.43       27.48      3.81 o 
   3  10   1        1.46        2.08      1.73 o 
   4  10   1        2.69        3.39      1.32 o 
   0  11   1       39.31       45.70      3.24 o 
   1  11   1       14.06       22.24      4.00 o 
   2  11   1       18.28       18.99      2.23 o 
   3  11   1        3.09        3.41      1.90 o 
   0  12   1        3.59        4.22      2.28 o 
   1  12   1       21.35       18.32      2.18 o 
   2  12   1        1.59        3.36      1.20 o 
   3  12   1        0.74        1.77      0.91 o 
   0  13   1        0.50        0.27      1.04 o 
   1  13   1        0.62        2.45      0.97 o 
   0   0   2     2834.37     3070.58     38.21 o 
   1   0   2     2879.63     3166.86    129.10 o 
   2   0   2      163.46      163.75     18.91 o 
   3   0   2      383.58      421.61     28.22 o 
   4   0   2      149.94      181.10     11.30 o 
   5   0   2        2.88        5.56      2.56 o 
   6   0   2        0.16        2.27      2.28 o 
   0   1   2      559.55      578.34      4.21 o 
   1   1   2     1235.97     1281.22      6.46 o 
   2   1   2       53.84       50.60      5.70 o 
   3   1   2      184.58      199.18      6.09 o 
   4   1   2       46.83       55.89      3.21 o 
   5   1   2       73.14       58.43     23.11 o 
   6   1   2        2.34        1.26      1.46 o 
   0   2   2     2160.66     2339.73     40.08 o 
   1   2   2     1946.85     1981.91     90.47 o 
   2   2   2      614.65      528.67      5.41 o 
   3   2   2       87.85       94.47      5.41 o 
   4   2   2       62.67       62.37     23.71 o 
   5   2   2       52.16       56.60     28.34 o 
   6   2   2        5.59        5.29      3.51 o 
   0   3   2       94.75      101.94      2.24 o 
   1   3   2      374.81      360.30      7.71 o 
   2   3   2      971.24      822.33     43.90 o 
   3   3   2        8.40       12.30      4.71 o 
   4   3   2       53.47       55.40     17.80 o 
   5   3   2       20.80       17.25     10.41 o 
   6   3   2        0.44        0.82      1.45 o 
   0   4   2      222.44      216.63      7.61 o 
   1   4   2       47.47       43.99      1.67 o 
   2   4   2      148.83      127.96     12.34 o 
   3   4   2       19.60       16.90      1.52 o 
   4   4   2       47.35       46.08      9.31 o 
   5   4   2       24.81       20.17     11.61 o 
   6   4   2        5.95        3.12      2.77 o 
   0   5   2       44.76       47.20      1.97 o 
   1   5   2      221.87      211.00     11.69 o 
   2   5   2       63.99       55.47      4.88 o 
   3   5   2       50.79       38.95      5.19 o 
   4   5   2       35.05       27.21      6.61 o 
   5   5   2       11.28        8.41      2.92 o 
   6   5   2        1.35        0.69      0.88 o 
   0   6   2       27.66       27.75      1.90 o 
   1   6   2       76.51       71.87      3.74 o 
   2   6   2        1.62        0.86      0.96 o 
   3   6   2       20.70       21.96      3.51 o 
   4   6   2        6.74        9.65      3.96 o 
   5   6   2       10.69        9.47      1.65 o 
   0   7   2       98.11      108.99      3.44 o 
   1   7   2      114.73      118.14     15.25 o 
   2   7   2        2.10        3.79      1.17 o 
   3   7   2       69.72       74.96     12.49 o 
   4   7   2       28.76       26.13      2.94 o 
   5   7   2        3.21        4.70      1.35 o 
   0   8   2        0.09        0.00      1.81 o 
   1   8   2       68.94       77.18      8.57 o 
   2   8   2        9.98       11.87      1.82 o 
   3   8   2       88.13       84.75     11.28 o 
   4   8   2       10.35       11.49      1.55 o 
   5   8   2        0.95        2.03      0.92 o 
   0   9   2       49.78       53.76      4.33 o 
   1   9   2       50.17       56.51      8.63 o 
   2   9   2       93.34       89.85      3.75 o 
   3   9   2        7.51        7.75      5.03 o 
   4   9   2        1.66        2.93      1.08 o 
   0  10   2        0.18        0.84      2.93 o 
   1  10   2       53.21       62.70      3.95 o 
   2  10   2       12.93       11.11      4.45 o 
   3  10   2        7.48        7.84      1.48 o 
   4  10   2        7.58        4.79      1.29 o 
   0  11   2        4.94        6.89      2.00 o 
   1  11   2       57.83       60.04      3.31 o 
   2  11   2        1.73        1.11      1.53 o 
   3  11   2        1.73        1.66      1.10 o 
   0  12   2       11.25       13.56      2.35 o 
   1  12   2        7.01       11.21      1.73 o 
   2  12   2        3.27        3.47      1.07 o 
   3  12   2        3.42        1.56      0.93 o 
   0  13   2        1.11        1.53      1.03 o 
   1  13   2        1.74        1.59      0.98 o 
   1   0   3     8229.86     7972.29    321.46 o 
   2   0   3      208.30      232.26      7.42 o 
   3   0   3       44.26       51.72      2.62 o 
   4   0   3        2.83        3.93      2.13 o 
   5   0   3       12.30       19.06      3.39 o 
   6   0   3       42.42       60.98      7.98 o 
   0   1   3     1986.58     2138.09     34.44 o 
   1   1   3     5794.27     5094.80     56.56 o 
   2   1   3      352.31      327.29     55.24 o 
   3   1   3      160.65      167.15     12.49 o 
   4   1   3      154.16      168.66      7.64 o 
   5   1   3        4.44       11.15      5.05 o 
   6   1   3        9.90       10.13      2.16 o 
   0   2   3    10750.35    11437.49    195.26 o 
   1   2   3     3858.55     3828.88    468.00 o 
   2   2   3      140.24      121.07      7.60 o 
   3   2   3       34.71       33.70      1.94 o 
   4   2   3        1.07        2.37      1.59 o 
   5   2   3       48.60       44.54     16.20 o 
   6   2   3        7.23        4.77      4.08 o 
   0   3   3     1062.13     1108.86     15.83 o 
   1   3   3      710.75      641.97      5.34 o 
   2   3   3       36.92       40.76      4.20 o 
   3   3   3       31.99       28.04      1.91 o 
   4   3   3       38.42       33.83      8.12 o 
   5   3   3        8.68        5.66      1.66 o 
   6   3   3        2.24        1.09      1.30 o 
   0   4   3      466.28      443.81      4.91 o 
   1   4   3      224.76      198.23      5.85 o 
   2   4   3        2.75        3.08      0.89 o 
   3   4   3       10.73       10.76      4.53 o 
   4   4   3       13.46       12.17      2.20 o 
   5   4   3       18.18       17.43     12.42 o 
   6   4   3        1.40        2.05      0.67 o 
   0   5   3       84.34       86.10      3.75 o 
   1   5   3        5.29        7.02      1.55 o 
   2   5   3      407.15      369.94     44.49 o 
   3   5   3        7.87        6.28      2.10 o 
   4   5   3       13.37       13.90      5.44 o 
   5   5   3       10.81        5.90      2.21 o 
   6   5   3        6.80        2.32      3.10 o 
   0   6   3      116.33      108.18      3.05 o 
   1   6   3       32.30       34.15      4.32 o 
   2   6   3       18.26       11.36      7.93 o 
   3   6   3       40.38       31.97      6.11 o 
   4   6   3       26.37       24.54     11.24 o 
   5   6   3        2.25        1.21      1.55 o 
   0   7   3      348.39      388.58     15.05 o 
   1   7   3      187.78      192.62     14.30 o 
   2   7   3       13.76       11.36      1.56 o 
   3   7   3       77.44       73.40     21.49 o 
   4   7   3        1.74        0.55      1.29 o 
   5   7   3        0.89        0.52      0.79 o 
   0   8   3        0.03        1.09      1.42 o 
   1   8   3       20.62       24.61      2.33 o 
   2   8   3       24.22       23.22      5.19 o 
   3   8   3       19.83       21.43      3.80 o 
   4   8   3        4.37        3.82      1.16 o 
   5   8   3        1.82        1.80      0.82 o 
   0   9   3        7.45       13.76      4.05 o 
   1   9   3        2.68        3.61      2.06 o 
   2   9   3       15.64       12.90      2.91 o 
   3   9   3        8.98        6.09      2.76 o 
   4   9   3        5.09        6.96      2.68 o 
   0  10   3        0.27        2.28      1.48 o 
   1  10   3        7.46        7.01      1.87 o 
   2  10   3       25.53       28.60      6.04 o 
   3  10   3        9.79       10.44      3.23 o 
   4  10   3        6.99        4.79      2.17 o 
   0  11   3       90.69      102.03      5.57 o 
   1  11   3        2.72        3.47      1.62 o 
   2  11   3        9.01        7.89      3.63 o 
   3  11   3        1.39        0.33      1.00 o 
   0  12   3        1.22        2.56      1.51 o 
   1  12   3       11.26       11.30      3.30 o 
   2  12   3        0.46        1.22      1.04 o 
   0  13   3        1.76        3.62      1.44 o 
   1  13   3        0.00        0.47      0.83 o 
   0   0   4     1485.25     1530.24      6.96 o 
   1   0   4      289.09      323.22     14.91 o 
   2   0   4        5.05        3.72      1.10 o 
   3   0   4      154.75      176.14      8.19 o 
   4   0   4        0.00        0.32      2.07 o 
   5   0   4       19.39       23.77      4.08 o 
   6   0   4        1.16        1.03      2.44 o 
   0   1   4      749.16      802.97     23.69 o 
   1   1   4     6298.42     5476.21     62.71 o 
   2   1   4       22.34       24.02      1.43 o 
   3   1   4       58.43       63.65      2.83 o 
   4   1   4        3.57        4.15      2.95 o 
   5   1   4        3.68        6.09      3.31 o 
   6   1   4       12.96       17.06      2.85 o 
   0   2   4      415.08      394.35      5.99 o 
   1   2   4     2713.67     2610.87    299.51 o 
   2   2   4      191.38      195.84     19.28 o 
   3   2   4       68.62       82.66      8.59 o 
   4   2   4       61.99       72.46      7.04 o 
   5   2   4        0.27        2.44      2.26 o 
   6   2   4        2.87        1.27      1.56 o 
   0   3   4      306.78      271.57      3.47 o 
   1   3   4      941.20      837.34      6.08 o 
   2   3   4       63.56       58.34      2.03 o 
   3   3   4      118.06      120.49     13.53 o 
   4   3   4       20.23       26.42      3.79 o 
   5   3   4       11.44        7.69      2.04 o 
   6   3   4        2.31        0.92      1.08 o 
   0   4   4      106.82      103.75      2.82 o 
   1   4   4      645.30      566.83     26.10 o 
   2   4   4      540.15      511.50     33.16 o 
   3   4   4       39.63       40.61      4.86 o 
   4   4   4       37.19       42.38     11.78 o 
   5   4   4       21.60       17.56      9.27 o 
   6   4   4        1.62        1.33      1.22 o 
   0   5   4      148.18      152.93      3.30 o 
   1   5   4      468.33      412.88     22.24 o 
   2   5   4        7.85        7.43      1.68 o 
   3   5   4        2.41        1.57      1.30 o 
   4   5   4        5.16        4.06      1.42 o 
   5   5   4       39.53       19.28     14.16 o 
   6   5   4        2.37        1.36      0.43 o 
   0   6   4       17.27       18.91      1.49 o 
   1   6   4       45.69       43.20      7.20 o 
   2   6   4       14.76       12.48      2.23 o 
   3   6   4       61.43       53.79     10.29 o 
   4   6   4       10.75        8.58      1.55 o 
   5   6   4        5.23        3.77      1.04 o 
   0   7   4       11.38        9.60      2.11 o 
   1   7   4        8.17       11.16      3.51 o 
   2   7   4      160.34      165.74     33.24 o 
   3   7   4        3.04        2.34      1.43 o 
   4   7   4        4.47        1.50      2.20 o 
   5   7   4        6.85        4.51      0.91 o 
   0   8   4       36.87       40.28      2.73 o 
   1   8   4       44.80       46.69      3.79 o 
   2   8   4       19.86       17.12      2.42 o 
   3   8   4       12.37       12.83      5.76 o 
   4   8   4        9.29        8.01      4.50 o 
   5   8   4        1.58        0.32      0.63 o 
   0   9   4      117.25      124.54      7.59 o 
   1   9   4       26.36       20.79      3.24 o 
   2   9   4       30.79       25.17      6.42 o 
   3   9   4       33.89       28.06      7.00 o 
   4   9   4        5.35        2.75      1.03 o 
   0  10   4       54.74       60.76      3.45 o 
   1  10   4       34.03       34.78      2.69 o 
   2  10   4       21.87       26.75      7.08 o 
   3  10   4        1.16        0.33      1.12 o 
   4  10   4       13.38        7.80      2.84 o 
   0  11   4        2.25        4.30      1.88 o 
   1  11   4        3.50        4.00      3.08 o 
   2  11   4        2.59        1.78      1.28 o 
   3  11   4        3.22        3.43      2.13 o 
   0  12   4       12.63       12.31      1.70 o 
   1  12   4        7.68        8.55      1.44 o 
   2  12   4        2.54        1.42      1.07 o 
   0  13   4        1.70        2.36      1.33 o 
   1  13   4        1.99        1.29      1.27 o 
   1   0   5      266.19      291.43      6.08 o 
   2   0   5       13.42       16.43      1.38 o 
   3   0   5        1.85        3.07      1.48 o 
   4   0   5       68.60       75.78     13.25 o 
   5   0   5       14.81       16.15      3.61 o 
   6   0   5        9.78       12.76      2.83 o 
   0   1   5       83.03       78.32      1.96 o 
   1   1   5      158.93      145.17     26.97 o 
   2   1   5      613.66      624.75     15.01 o 
   3   1   5      267.56      308.03      6.78 o 
   4   1   5       52.36       64.75      4.05 o 
   5   1   5       69.42       71.09      5.19 o 
   6   1   5        5.47       11.65      4.31 o 
   0   2   5      739.01      649.90      5.03 o 
   1   2   5     1832.44     1763.63    199.75 o 
   2   2   5      339.62      333.51      8.00 o 
   3   2   5      167.85      175.76      4.41 o 
   4   2   5       13.17       18.03      3.34 o 
   5   2   5       16.41       23.17      4.53 o 
   6   2   5        4.01        4.08      1.60 o 
   0   3   5      196.03      174.07      2.83 o 
   1   3   5      862.59      758.65      5.87 o 
   2   3   5      712.87      657.93     20.28 o 
   3   3   5       39.12       42.83      2.28 o 
   4   3   5       57.08       56.28      3.67 o 
   5   3   5        8.71        4.79      2.04 o 
   6   3   5        3.54        2.72      1.15 o 
   0   4   5       41.64       41.00      1.70 o 
   1   4   5       44.04       41.22      2.59 o 
   2   4   5       97.33       89.60      5.69 o 
   3   4   5       59.37       46.70     10.36 o 
   4   4   5       18.87       17.00      3.02 o 
   5   4   5        7.72        7.00      1.76 o 
   6   4   5        0.14        1.40      1.67 o 
   0   5   5      105.54      111.19      2.94 o 
   1   5   5       53.23       59.03      2.23 o 
   2   5   5      304.06      278.12     23.47 o 
   3   5   5       68.20       66.18     17.29 o 
   4   5   5       49.88       44.10     15.99 o 
   5   5   5        9.71        7.70      3.24 o 
   6   5   5        4.64        1.26      2.20 o 
   0   6   5      172.98      189.16      5.54 o 
   1   6   5      103.08      107.94      3.15 o 
   2   6   5        7.94        7.02      1.49 o 
   3   6   5       99.69       93.69     27.79 o 
   4   6   5        1.35        2.50      2.91 o 
   5   6   5       10.85        7.84      6.71 o 
   0   7   5      184.33      190.11      4.99 o 
   1   7   5       12.87       11.27      3.08 o 
   2   7   5        7.69        6.44      1.51 o 
   3   7   5       76.02       73.48     16.51 o 
   4   7   5       12.11        8.21      4.01 o 
   5   7   5        8.51        3.53      2.59 o 
   0   8   5       32.31       31.85      2.46 o 
   1   8   5       19.37       14.99      4.87 o 
   2   8   5       85.78       88.66     17.86 o 
   3   8   5        2.59        1.42      1.42 o 
   4   8   5        6.16        5.65      1.36 o 
   5   8   5        1.86        1.83      2.17 o 
   0   9   5       10.92       13.78      2.31 o 
   1   9   5       57.05       60.40      7.63 o 
   2   9   5       29.01       28.64      8.04 o 
   3   9   5        4.00        3.25      1.27 o 
   4   9   5       13.13        8.07      1.88 o 
   0  10   5        2.78        3.24      1.96 o 
   1  10   5       58.39       66.42      8.42 o 
   2  10   5       13.91       14.71      1.74 o 
   3  10   5        7.65        7.39      2.50 o 
   4  10   5        1.34        0.92      0.83 o 
   0  11   5       20.18       26.04      2.44 o 
   1  11   5       16.64       18.05      3.07 o 
   2  11   5        4.46        3.08      2.06 o 
   3  11   5        4.34        3.75      1.39 o 
   0  12   5        8.55       10.48      1.66 o 
   1  12   5       10.35        9.99      1.32 o 
   2  12   5        0.48        0.93      0.92 o 
   0  13   5        0.79        0.33      0.87 o 
   1  13   5        1.99        0.52      0.85 o 
   0   0   6     1119.03     1030.10      6.39 o 
   1   0   6       89.77       59.07     40.60 o 
   2   0   6      103.86       90.64     62.41 o 
   3   0   6        7.65       10.02      1.64 o 
   4   0   6        0.60        1.66      4.48 o 
   5   0   6       13.54       14.22      3.33 o 
   6   0   6        0.11        0.99      2.19 o 
   0   1   6     2860.29     2713.53     47.53 o 
   1   1   6       49.51       46.86      1.77 o 
   2   1   6       59.49       98.76     27.81 o 
   3   1   6       52.49       57.51      3.81 o 
   4   1   6       59.54       73.13      6.98 o 
   5   1   6       67.30       78.40      6.41 o 
   6   1   6        6.46        6.56      2.14 o 
   0   2   6        3.33        3.23      0.76 o 
   1   2   6      258.68      233.91      4.13 o 
   2   2   6      621.82      592.29      6.32 o 
   3   2   6      218.40      239.67      5.47 o 
   4   2   6       76.01       92.81      8.24 o 
   5   2   6       18.15       23.56      3.85 o 
   6   2   6        0.56        1.94      1.58 o 
   0   3   6        7.49        9.37      0.94 o 
   1   3   6      591.06      499.57      8.00 o 
   2   3   6      716.65      681.56     29.01 o 
   3   3   6       26.06       30.45      6.94 o 
   4   3   6        6.26        8.84      2.60 o 
   5   3   6        1.12        1.89      1.82 o 
   6   3   6       10.02        8.08      1.34 o 
   0   4   6      638.10      649.68      5.99 o 
   1   4   6      411.10      374.89      9.37 o 
   2   4   6       75.91       68.74      9.07 o 
   3   4   6       24.09       25.61      6.35 o 
   4   4   6       15.74       15.65      3.80 o 
   5   4   6        3.93        6.87      1.89 o 
   6   4   6        3.05        1.55      0.77 o 
   0   5   6      147.91      143.56      3.93 o 
   1   5   6       67.09       64.67      2.41 o 
   2   5   6       66.10       68.56      3.94 o 
   3   5   6       12.74        9.66      1.57 o 
   4   5   6        4.03        3.96      1.70 o 
   5   5   6       11.07        9.04      5.10 o 
   0   6   6      216.79      236.60      4.80 o 
   1   6   6        9.05        8.67      1.46 o 
   2   6   6       37.77       38.74      4.77 o 
   3   6   6       10.43       13.18      4.63 o 
   4   6   6       77.63       64.30     16.92 o 
   5   6   6        4.12        4.05      5.80 o 
   0   7   6       50.17       53.24      2.82 o 
   1   7   6       33.58       36.81      3.40 o 
   2   7   6        6.19        8.57      1.67 o 
   3   7   6       81.26       71.31     16.74 o 
   4   7   6        5.94        5.92      4.46 o 
   5   7   6        4.28        1.72      1.12 o 
   0   8   6        1.45        1.42      1.39 o 
   1   8   6       45.44       56.98      9.18 o 
   2   8   6       34.85       33.63      9.07 o 
   3   8   6       43.44       36.51     11.70 o 
   4   8   6        3.03        2.94      1.04 o 
   5   8   6        0.74        1.02      0.38 o 
   0   9   6      142.07      163.72      7.01 o 
   1   9   6        6.95        7.04      1.86 o 
   2   9   6        5.06        5.19      5.37 o 
   3   9   6        1.78        1.33      1.07 o 
   4   9   6        1.13        1.28      1.05 o 
   0  10   6       27.66       27.59      2.78 o 
   1  10   6       10.37       10.74      2.02 o 
   2  10   6       17.91       13.73      4.57 o 
   3  10   6        2.55        3.39      0.94 o 
   4  10   6        1.52        0.78      0.59 o 
   0  11   6       59.29       60.74      3.19 o 
   1  11   6        6.20        7.93      3.28 o 
   2  11   6        5.04        4.09      1.77 o 
   3  11   6        3.62        2.20      0.91 o 
   0  12   6        1.88        0.81      1.28 o 
   1  12   6        3.73        1.64      1.25 o 
   2  12   6        0.46        0.37      0.82 o 
   0  13   6        3.03        2.40      0.89 o 
   1   0   7       81.50       83.22      2.48 o 
   2   0   7      242.10      277.49     21.16 o 
   3   0   7       51.48       50.28      7.38 o 
   4   0   7        0.07        3.45      2.96 o 
   5   0   7        0.22        3.75      6.68 o 
   6   0   7        0.20        1.43      2.47 o 
   0   1   7      482.34      466.51      5.22 o 
   1   1   7      183.71      133.01     20.93 o 
   2   1   7      105.03      107.35      6.19 o 
   3   1   7       35.72       42.11      4.79 o 
   4   1   7       37.95       40.22      9.30 o 
   5   1   7        1.82        5.82      3.02 o 
   6   1   7        4.96        6.96      2.27 o 
   0   2   7      573.75      507.48      5.20 o 
   1   2   7      134.09      113.87      2.71 o 
   2   2   7      439.62      418.81     11.52 o 
   3   2   7       69.58       65.20      3.27 o 
   4   2   7        8.68        7.08      2.52 o 
   5   2   7       21.27       27.39      3.40 o 
   6   2   7        5.82        5.82      1.94 o 
   0   3   7        5.47        7.10      2.88 o 
   1   3   7     2166.47     2116.65    274.89 o 
   2   3   7      972.96      909.30     23.47 o 
   3   3   7        9.78       14.39      1.74 o 
   4   3   7       13.77       19.45      4.23 o 
   5   3   7       12.14       12.32      2.44 o 
   6   3   7        0.16        1.21      1.13 o 
   0   4   7       23.73       20.32      1.57 o 
   1   4   7       18.37       18.68      2.02 o 
   2   4   7      134.46      149.96      6.71 o 
   3   4   7       17.88       18.45      2.06 o 
   4   4   7       38.28       38.71      8.84 o 
   5   4   7       10.90        9.66      2.23 o 
   6   4   7        2.60        1.49      0.72 o 
   0   5   7       80.96       83.61      3.63 o 
   1   5   7      338.98      347.83     25.27 o 
   2   5   7       18.52       19.88      1.81 o 
   3   5   7       16.88       13.58      3.17 o 
   4   5   7       10.98       13.38      1.87 o 
   5   5   7       12.39       11.11      1.59 o 
   0   6   7       60.90       53.67      2.94 o 
   1   6   7      290.44      284.42     14.79 o 
   2   6   7       56.66       59.76      8.31 o 
   3   6   7       60.78       60.98     17.40 o 
   4   6   7        0.79        2.31      1.56 o 
   5   6   7       14.45        8.14      4.11 o 
   0   7   7        2.91        4.57      1.32 o 
   1   7   7       61.84       70.76      4.38 o 
   2   7   7       14.38       13.75      1.98 o 
   3   7   7        9.11        8.21      4.65 o 
   4   7   7        3.74        0.93      1.19 o 
   5   7   7        0.81        0.47      0.65 o 
   0   8   7       70.36       80.12      3.52 o 
   1   8   7       27.01       29.36      3.16 o 
   2   8   7       90.29       85.97     13.12 o 
   3   8   7       50.27       35.58     14.85 o 
   4   8   7        1.84        3.61      0.90 o 
   5   8   7        2.09        0.71      1.10 o 
   0   9   7       11.78       10.64      1.90 o 
   1   9   7        5.72        8.98      1.91 o 
   2   9   7       35.88       32.52      9.74 o 
   3   9   7        9.76        5.79      2.09 o 
   4   9   7        1.95        1.80      0.67 o 
   0  10   7       42.04       47.10      2.97 o 
   1  10   7        9.12       12.08      3.24 o 
   2  10   7       13.65       14.95      2.30 o 
   3  10   7       11.30        8.89      1.47 o 
   4  10   7        1.16        0.21      0.52 o 
   0  11   7       10.78        8.89      1.82 o 
   1  11   7        7.71        7.14      2.53 o 
   2  11   7        0.15        0.85      0.97 o 
   3  11   7        1.78        0.88      0.60 o 
   0  12   7        1.14        1.19      1.21 o 
   1  12   7        4.96        2.36      2.18 o 
   2  12   7        1.57        1.02      0.82 o 
   0   0   8       40.17       41.55      1.91 o 
   1   0   8      465.01      471.45      7.88 o 
   2   0   8      204.86      236.54     10.85 o 
   3   0   8       87.64      103.31      9.24 o 
   4   0   8       53.14       58.84      5.61 o 
   5   0   8        2.33        4.08      3.27 o 
   6   0   8        0.10        1.75      2.23 o 
   0   1   8       77.14       74.23      2.94 o 
   1   1   8       91.51       96.68      6.46 o 
   2   1   8        8.30        8.04      6.34 o 
   3   1   8       20.46       23.65      3.56 o 
   4   1   8       58.91       70.28      9.16 o 
   5   1   8       13.80       16.27      3.01 o 
   6   1   8        1.48        1.23      1.71 o 
   0   2   8      546.61      527.54      5.60 o 
   1   2   8       12.65       13.45      1.26 o 
   2   2   8      284.66      315.52     10.22 o 
   3   2   8       81.75       95.48      5.68 o 
   4   2   8       43.51       45.62      3.59 o 
   5   2   8        3.06        2.51      2.25 o 
   6   2   8        2.76        2.35      1.66 o 
   0   3   8      224.29      214.61      5.25 o 
   1   3   8       94.83       95.21      2.81 o 
   2   3   8      526.41      507.14     12.97 o 
   3   3   8       75.80       77.07      6.50 o 
   4   3   8       40.61       47.70      3.54 o 
   5   3   8        7.99        3.70      2.02 o 
   6   3   8        1.38        1.69      1.17 o 
   0   4   8      127.86      118.08      3.06 o 
   1   4   8       99.82       90.65      2.86 o 
   2   4   8      659.25      662.37     20.07 o 
   3   4   8        4.80        8.53      1.77 o 
   4   4   8       45.25       40.85      7.04 o 
   5   4   8       12.44       11.49      1.98 o 
   0   5   8        3.96        3.93      1.06 o 
   1   5   8      126.88      120.78      3.52 o 
   2   5   8       86.19       65.29     12.84 o 
   3   5   8       60.09       66.57      8.23 o 
   4   5   8        4.93        2.82      1.62 o 
   5   5   8       15.36        8.66      3.75 o 
   0   6   8      109.59      114.97      3.67 o 
   1   6   8       46.64       53.36      2.69 o 
   2   6   8       75.89       71.38     13.00 o 
   3   6   8       60.02       70.09     18.17 o 
   4   6   8       13.34       13.73      4.94 o 
   5   6   8        0.38        0.51      0.87 o 
   0   7   8       33.45       33.03      5.11 o 
   1   7   8       39.23       46.10      4.84 o 
   2   7   8       43.43       46.00      9.58 o 
   3   7   8        3.84        5.31      1.57 o 
   4   7   8        3.87        3.97      2.00 o 
   5   7   8        1.54        1.12      0.61 o 
   0   8   8        3.87        5.03      2.17 o 
   1   8   8       44.84       48.62      7.52 o 
   2   8   8       74.09       72.95     16.50 o 
   3   8   8       35.03       29.47     13.77 o 
   4   8   8        0.90        1.19      0.88 o 
   0   9   8        2.12        3.69      1.96 o 
   1   9   8       10.61       12.59      1.99 o 
   2   9   8       18.37       16.40      4.44 o 
   3   9   8       14.53       10.23      2.01 o 
   4   9   8        0.36        0.66      0.64 o 
   0  10   8        1.15        2.54      1.85 o 
   1  10   8       21.92       23.80      2.18 o 
   2  10   8        3.57        4.74      3.19 o 
   3  10   8        0.56        0.99      0.81 o 
   0  11   8        4.86        3.42      1.74 o 
   1  11   8        8.80        5.59      2.95 o 
   2  11   8        1.00        0.71      0.97 o 
   3  11   8        1.75        0.19      0.61 o 
   0  12   8       13.56       10.03      2.27 o 
   1  12   8        0.53        1.65      0.94 o 
   2  12   8        0.81        0.42      0.58 o 
   1   0   9      140.74      158.58      5.33 o 
   2   0   9       11.73       11.66      1.87 o 
   3   0   9        4.86        5.91      2.28 o 
   4   0   9       87.77      119.48     84.06 o 
   5   0   9        4.36        7.40      3.57 o 
   6   0   9        0.11        0.64      2.36 o 
   0   1   9      189.72      175.64      5.52 o 
   1   1   9      250.67      262.81     25.33 o 
   2   1   9      200.32      197.50     17.66 o 
   3   1   9       22.52       24.90      2.62 o 
   4   1   9       78.49       93.35      6.60 o 
   5   1   9       25.59       34.06      8.53 o 
   6   1   9        2.56        2.59      1.51 o 
   0   2   9       92.89       95.50      6.20 o 
   1   2   9        9.70        8.51      1.39 o 
   2   2   9       95.16      100.29      3.42 o 
   3   2   9        2.60        1.78      1.66 o 
   4   2   9       19.60       23.43      2.77 o 
   5   2   9        2.39        2.76      2.34 o 
   6   2   9        5.13        4.36      1.52 o 
   0   3   9      541.51      521.75      6.40 o 
   1   3   9      105.30       98.53      2.99 o 
   2   3   9       58.48       50.45      2.65 o 
   3   3   9        8.09        8.47      1.80 o 
   4   3   9       58.78       61.86      3.81 o 
   5   3   9        7.92        4.98      2.12 o 
   6   3   9        0.01        0.79      0.87 o 
   0   4   9      159.92      169.12      3.88 o 
   1   4   9       61.14       56.22      5.54 o 
   2   4   9      179.28      196.50      5.59 o 
   3   4   9      161.39      189.00     12.00 o 
   4   4   9       16.98       15.38      2.27 o 
   5   4   9        5.67        8.27      2.24 o 
   0   5   9      115.62      103.27      4.56 o 
   1   5   9        5.77        4.39      1.42 o 
   2   5   9       56.13       68.37      5.38 o 
   3   5   9       17.06       22.01      2.38 o 
   4   5   9       88.13       85.78     13.29 o 
   5   5   9        6.94        6.95      2.89 o 
   0   6   9      140.04      146.64      4.95 o 
   1   6   9        9.44       10.58      1.79 o 
   2   6   9      124.27      128.57     13.00 o 
   3   6   9       52.78       53.37      9.37 o 
   4   6   9       18.61       14.94      5.48 o 
   5   6   9        0.21        0.91      1.26 o 
   0   7   9        0.80        2.63      1.55 o 
   1   7   9       18.77       17.01      2.35 o 
   2   7   9       82.75       80.66     18.27 o 
   3   7   9        0.57        4.09      2.64 o 
   4   7   9        1.26        1.26      1.28 o 
   5   7   9        0.36        1.55      1.17 o 
   0   8   9       59.61       60.50      3.38 o 
   1   8   9       70.26       74.22      9.01 o 
   2   8   9        2.71        0.56      1.73 o 
   3   8   9        5.12        3.90      1.43 o 
   4   8   9        3.25        2.70      0.92 o 
   0   9   9       40.56       43.19      3.19 o 
   1   9   9       25.36       22.18      2.33 o 
   2   9   9       25.69       26.89      6.59 o 
   3   9   9        2.64        0.92      1.20 o 
   4   9   9        0.04        1.00      0.66 o 
   0  10   9        6.08        6.54      1.93 o 
   1  10   9        1.05        1.97      1.50 o 
   2  10   9        7.18        7.91      1.80 o 
   3  10   9        0.14        0.63      0.81 o 
   0  11   9        8.28       10.79      1.90 o 
   1  11   9        2.61        1.08      1.25 o 
   2  11   9        7.26        4.63      1.20 o 
   3  11   9        4.93        1.33      0.65 o 
   0  12   9        9.66        8.68      1.17 o 
   1  12   9        0.90        1.16      1.20 o 
   0   0  10        0.24        0.78      0.87 o 
   1   0  10        9.99        9.70      1.75 o 
   2   0  10       14.94       15.24      2.14 o 
   3   0  10       10.11        8.39      2.28 o 
   4   0  10        0.73        0.21      3.75 o 
   5   0  10        2.58        2.48      4.39 o 
   6   0  10        1.14        0.83      2.18 o 
   0   1  10      221.98      225.84      4.46 o 
   1   1  10      135.42      137.19     13.21 o 
   2   1  10       26.94       34.27      5.66 o 
   3   1  10        4.44        9.26      2.23 o 
   4   1  10       16.68       22.33      3.07 o 
   5   1  10        1.01        4.46      3.65 o 
   6   1  10        1.58        3.04      1.26 o 
   0   2  10       24.90       23.82      1.86 o 
   1   2  10       14.05       17.32      5.50 o 
   2   2  10       45.69       52.21      2.92 o 
   3   2  10       87.51       93.87      4.34 o 
   4   2  10        0.01        0.68      2.28 o 
   5   2  10        0.86        5.50      2.27 o 
   6   2  10        1.15        1.91      1.67 o 
   0   3  10      380.45      376.18      5.77 o 
   1   3  10      493.81      470.72     17.48 o 
   2   3  10       29.80       30.20      3.60 o 
   3   3  10      164.06      186.12     11.63 o 
   4   3  10       40.18       35.70      7.36 o 
   5   3  10        1.39        1.48      1.91 o 
   0   4  10       71.77       68.00      2.91 o 
   1   4  10       26.75       31.00      2.03 o 
   2   4  10      155.82      174.13      4.66 o 
   3   4  10      101.62      126.84     13.84 o 
   4   4  10        7.70        5.08      2.73 o 
   5   4  10        7.84        6.45      1.79 o 
   0   5  10       17.39       19.12      2.08 o 
   1   5  10       14.32       13.17      1.85 o 
   2   5  10      204.56      224.42     20.46 o 
   3   5  10       65.37       70.87     11.92 o 
   4   5  10        9.83        9.49      1.97 o 
   5   5  10        2.14        0.26      1.23 o 
   0   6  10       19.88       26.99      2.91 o 
   1   6  10       61.31       57.89      3.10 o 
   2   6  10       40.90       38.08      6.33 o 
   3   6  10       73.17       78.36      8.15 o 
   4   6  10        8.28        7.99      3.56 o 
   5   6  10        0.76        1.14      0.94 o 
   0   7  10       16.28       18.78      2.21 o 
   1   7  10       46.55       42.95      4.93 o 
   2   7  10       68.56       70.21     13.53 o 
   3   7  10       18.12       18.23      6.95 o 
   4   7  10        5.42        2.49      1.84 o 
   5   7  10        1.39        1.31      0.67 o 
   0   8  10       10.15       13.63      5.38 o 
   1   8  10       81.00       89.16      5.27 o 
   2   8  10        2.14        1.98      1.85 o 
   3   8  10        7.24        7.22      1.37 o 
   4   8  10        0.84        1.12      0.71 o 
   0   9  10       15.57       20.57      2.49 o 
   1   9  10       31.02       29.46      5.06 o 
   2   9  10        0.66        1.96      1.43 o 
   3   9  10        1.52        0.15      1.17 o 
   4   9  10        0.18        1.02      0.87 o 
   0  10  10        1.03        2.96      1.98 o 
   1  10  10        5.33        6.58      1.55 o 
   2  10  10        2.97        1.85      1.25 o 
   3  10  10        3.12        3.01      0.80 o 
   0  11  10        3.56        3.35      1.92 o 
   1  11  10        6.84       10.18      2.49 o 
   2  11  10        3.72        1.52      0.89 o 
   0  12  10        1.19        0.99      0.99 o 
   1  12  10        5.44        4.22      0.94 o 
   1   0  11        6.45        8.66      1.83 o 
   2   0  11      116.74      128.94      9.33 o 
   3   0  11        0.50        2.47      2.77 o 
   4   0  11        8.61        8.34      6.71 o 
   5   0  11       17.33       21.58      4.88 o 
   0   1  11       28.19       26.46      2.02 o 
   1   1  11      342.88      393.94     56.11 o 
   2   1  11       25.96       23.25      2.31 o 
   3   1  11        2.84        4.25      1.85 o 
   4   1  11       29.32       49.61      9.41 o 
   5   1  11        7.33       11.90      4.08 o 
   0   2  11      245.81      258.01      5.20 o 
   1   2  11        2.99        0.67      1.42 o 
   2   2  11       19.84       22.64      2.39 o 
   3   2  11       32.68       31.92      3.17 o 
   4   2  11       41.41       45.55      3.98 o 
   5   2  11        1.74        1.74      2.38 o 
   0   3  11        7.04        8.17      1.75 o 
   1   3  11        9.34        7.39      1.95 o 
   2   3  11       42.96       47.84      6.02 o 
   3   3  11        5.59        5.33      2.35 o 
   4   3  11       30.07       35.32      2.97 o 
   5   3  11        6.75        9.26      2.03 o 
   0   4  11      623.72      648.97     13.69 o 
   1   4  11       24.91       26.99      2.21 o 
   2   4  11        8.61        9.10      1.92 o 
   3   4  11      227.72      260.86     16.08 o 
   4   4  11        5.45        5.34      2.13 o 
   5   4  11        4.15        1.57      1.53 o 
   0   5  11       33.48       37.01      2.52 o 
   1   5  11        4.72        2.57      1.93 o 
   2   5  11       13.90       14.11      2.18 o 
   3   5  11      169.65      173.23     23.27 o 
   4   5  11        4.02        4.46      1.74 o 
   5   5  11        3.91        3.50      1.54 o 
   0   6  11       22.83       24.68      4.54 o 
   1   6  11       53.09       62.43      3.22 o 
   2   6  11       88.28       89.32      4.57 o 
   3   6  11       24.24       23.41      6.09 o 
   4   6  11        0.24        1.15      1.33 o 
   5   6  11        0.81        0.68      0.73 o 
   0   7  11       89.40       99.06      4.55 o 
   1   7  11      101.31      110.73      4.41 o 
   2   7  11       49.53       47.11      4.67 o 
   3   7  11       25.40       27.17      6.81 o 
   4   7  11        2.61        2.08      1.04 o 
   0   8  11        0.02        0.66      1.99 o 
   1   8  11       10.53        8.49      2.11 o 
   2   8  11       13.39       16.92      3.09 o 
   3   8  11        5.91        5.58      1.55 o 
   4   8  11        1.67        0.72      0.79 o 
   0   9  11        2.23        4.37      1.96 o 
   1   9  11        8.07        6.55      2.10 o 
   2   9  11        7.12        5.97      1.54 o 
   3   9  11        2.11        2.21      2.73 o 
   0  10  11        1.43        0.54      1.84 o 
   1  10  11        3.53        3.94      2.09 o 
   2  10  11        1.39        2.56      1.02 o 
   3  10  11        2.18        1.73      0.72 o 
   0  11  11        2.64        2.66      1.20 o 
   1  11  11        2.23        3.30      1.25 o 
   2  11  11        0.55        0.58      0.75 o 
   0  12  11        0.69        1.28      0.67 o 
   0   0  12      505.11      477.17      6.85 o 
   1   0  12       53.13       59.73      3.22 o 
   2   0  12       78.10       90.02      4.69 o 
   3   0  12        0.96        1.16      3.87 o 
   4   0  12       11.53       11.69      5.61 o 
   5   0  12        0.00        3.52      3.52 o 
   0   1  12        6.21        9.04      1.73 o 
   1   1  12      151.69      161.97     16.83 o 
   2   1  12       18.85       32.11      8.18 o 
   3   1  12       80.45      109.82     22.21 o 
   4   1  12       18.13       23.88      9.13 o 
   5   1  12        4.47        1.54      2.30 o 
   0   2  12       71.98       74.20      3.26 o 
   1   2  12      164.64      177.13      7.68 o 
   2   2  12        7.83       10.61      2.22 o 
   3   2  12      128.95      148.53     11.49 o 
   4   2  12        8.27        6.92      3.95 o 
   5   2  12        1.78        5.50      2.14 o 
   0   3  12        3.21        3.10      1.45 o 
   1   3  12       31.26       41.01     11.07 o 
   2   3  12       33.00       39.31      4.35 o 
   3   3  12        2.95        3.20      2.48 o 
   4   3  12        4.53        6.86      2.48 o 
   5   3  12        2.11        1.76      1.80 o 
   0   4  12        0.36        0.93      1.61 o 
   1   4  12       20.72       21.00      3.05 o 
   2   4  12       28.38       25.19      2.60 o 
   3   4  12       31.40       24.96      3.02 o 
   4   4  12       39.47       35.28      2.87 o 
   5   4  12        4.09        1.43      1.49 o 
   0   5  12       33.11       36.85      2.84 o 
   1   5  12       11.97       14.10      2.09 o 
   2   5  12      125.60      122.36      6.97 o 
   3   5  12       50.50       62.58      6.83 o 
   4   5  12       26.48       21.70      2.40 o 
   5   5  12        4.43        2.70      2.12 o 
   0   6  12        2.95        3.12      1.96 o 
   1   6  12       56.92       55.38      3.60 o 
   2   6  12       21.61       19.77      2.61 o 
   3   6  12        8.80       11.89      1.95 o 
   4   6  12        0.30        2.15      1.37 o 
   0   7  12        0.09        0.23      3.51 o 
   1   7  12        8.84        4.25      3.73 o 
   2   7  12       52.71       47.14      8.52 o 
   3   7  12       19.83       16.09      3.09 o 
   4   7  12        4.10        1.39      1.15 o 
   0   8  12       18.86       21.53      2.49 o 
   1   8  12        0.80        2.08      1.86 o 
   2   8  12       27.38       22.32      7.65 o 
   3   8  12        3.42        3.95      1.33 o 
   4   8  12        0.08        0.76      0.86 o 
   0   9  12        0.08        0.40      3.27 o 
   1   9  12       20.29       22.42      7.23 o 
   2   9  12        0.89        2.21      1.27 o 
   3   9  12        2.82        1.42      1.03 o 
   0  10  12        2.29        0.48      2.15 o 
   1  10  12        2.72        3.46      2.09 o 
   2  10  12        0.49        0.88      0.90 o 
   3  10  12        2.16        0.81      0.68 o 
   0  11  12        2.73        0.26      1.35 o 
   1  11  12        2.18        1.38      1.30 o 
   2  11  12        0.59        0.86      0.76 o 
   1   0  13        0.15        1.18      1.96 o 
   2   0  13       32.85       40.22      4.36 o 
   3   0  13       82.96       94.54      7.52 o 
   4   0  13        0.05        1.41      3.22 o 
   5   0  13        1.22        7.79      3.14 o 
   0   1  13       35.75       37.55      2.66 o 
   1   1  13        2.18        4.49      1.88 o 
   2   1  13        6.68       13.11      3.95 o 
   3   1  13       39.46       36.13     11.82 o 
   4   1  13        3.81        3.61      2.46 o 
   5   1  13       10.72       15.00      2.41 o 
   0   2  13        4.88        6.88      1.98 o 
   1   2  13      111.57      138.68     11.16 o 
   2   2  13       23.24       28.50      2.85 o 
   3   2  13       16.69       19.51      3.10 o 
   4   2  13        6.95        5.60      2.22 o 
   5   2  13        4.49        5.99      2.11 o 
   0   3  13      133.81      137.90      4.56 o 
   1   3  13       16.55       18.44      2.80 o 
   2   3  13       11.41       13.42      2.25 o 
   3   3  13       56.79       66.37      4.08 o 
   4   3  13        3.77       10.96      4.34 o 
   5   3  13        0.34        1.05      1.63 o 
   0   4  13       10.40        7.51      2.03 o 
   1   4  13       15.96       16.19      5.03 o 
   2   4  13       80.91       95.01      8.76 o 
   3   4  13       81.55       85.06      4.51 o 
   4   4  13        7.36        5.25      3.99 o 
   5   4  13        1.81        1.75      1.17 o 
   0   5  13       47.41       52.86      2.97 o 
   1   5  13      189.84      208.31      5.74 o 
   2   5  13       27.15       27.35      4.50 o 
   3   5  13       30.50       34.42      4.86 o 
   4   5  13       29.51       29.49      2.57 o 
   5   5  13        1.69        2.03      1.53 o 
   0   6  13        0.59        4.13      1.74 o 
   1   6  13       45.70       45.15      3.32 o 
   2   6  13       27.82       29.11      2.83 o 
   3   6  13        8.55       11.53      2.71 o 
   4   6  13        4.72        2.32      1.40 o 
   0   7  13       57.31       68.51      3.77 o 
   1   7  13        3.89        1.66      1.86 o 
   2   7  13       28.33       26.63      6.38 o 
   3   7  13       18.34       16.92      2.32 o 
   4   7  13        4.62        2.86      0.97 o 
   0   8  13        0.54        2.06      2.06 o 
   1   8  13       25.33       25.02      2.68 o 
   2   8  13       11.81       11.52      1.95 o 
   3   8  13        1.09        3.02      1.33 o 
   4   8  13        4.56        2.64      0.74 o 
   0   9  13        3.33        3.25      1.77 o 
   1   9  13        0.76        2.29      1.53 o 
   2   9  13       17.03       12.82      2.44 o 
   3   9  13        2.36        2.61      0.79 o 
   0  10  13        3.99        6.58      1.59 o 
   1  10  13        2.61        3.21      1.17 o 
   2  10  13        2.65        3.91      2.54 o 
   0  11  13        0.51        0.87      0.98 o 
   1  11  13        5.06        2.77      1.61 o 
   0   0  14        0.06        0.07      1.85 o 
   1   0  14       30.75       37.89      3.56 o 
   2   0  14       58.79       69.85     15.70 o 
   3   0  14        0.03        2.59      4.54 o 
   4   0  14        0.01        5.94      3.26 o 
   5   0  14        0.89        8.00      2.94 o 
   0   1  14        5.49        8.58      3.17 o 
   1   1  14       46.18       45.75      7.86 o 
   2   1  14       20.13       19.98      4.78 o 
   3   1  14       32.10       29.98      8.80 o 
   4   1  14        3.87        3.05      2.17 o 
   5   1  14        0.39        1.17      1.58 o 
   0   2  14      313.82      338.71      7.72 o 
   1   2  14        0.47        3.18      1.94 o 
   2   2  14       35.03       48.06      6.25 o 
   3   2  14        4.08        4.12      4.66 o 
   4   2  14        1.58        2.14      2.55 o 
   5   2  14        2.35        1.45      1.76 o 
   0   3  14        2.34        2.13      2.01 o 
   1   3  14       14.31       15.73      3.03 o 
   2   3  14       20.65       19.69      2.98 o 
   3   3  14        2.45        3.20      2.63 o 
   4   3  14        6.54        2.94      2.69 o 
   5   3  14        2.57        5.33      1.69 o 
   0   4  14        1.37        4.28      1.90 o 
   1   4  14       35.87       38.87      3.96 o 
   2   4  14        5.04        7.35      2.30 o 
   3   4  14       44.45       41.76      1.97 o 
   4   4  14        9.55       13.21      2.25 o 
   5   4  14        0.43        0.65      1.14 o 
   0   5  14       20.09       18.86      2.65 o 
   1   5  14       53.49       63.53      5.89 o 
   2   5  14        2.01        2.71      2.22 o 
   3   5  14       16.97       11.33      4.26 o 
   4   5  14        4.30        1.98      1.85 o 
   0   6  14      108.95      127.64      4.98 o 
   1   6  14        2.00        3.22      2.65 o 
   2   6  14       17.17       16.56      2.83 o 
   3   6  14       49.23       42.40      7.89 o 
   4   6  14       19.43       17.38      2.17 o 
   0   7  14        2.96        0.88      2.61 o 
   1   7  14       20.35       23.47      3.64 o 
   2   7  14       14.06       12.35      2.14 o 
   3   7  14       20.59       18.60      2.15 o 
   4   7  14       10.33        8.08      1.41 o 
   0   8  14        8.94        6.09      2.47 o 
   1   8  14        2.48        2.81      2.18 o 
   2   8  14        7.52        6.41      1.82 o 
   3   8  14        0.77        0.59      1.20 o 
   0   9  14        2.33        2.16      2.16 o 
   1   9  14        0.67        0.36      1.64 o 
   2   9  14        2.33        1.77      1.20 o 
   3   9  14        0.29        1.59      0.67 o 
   0  10  14        0.04        0.64      1.44 o 
   1  10  14        1.11        2.26      1.57 o 
   2  10  14        0.30        0.55      0.83 o 
   0  11  14       16.27       12.81      1.33 o 
   1   0  15      187.70      154.93     19.24 o 
   2   0  15      230.21      226.93     10.90 o 
   3   0  15        4.90        2.56      6.08 o 
   4   0  15        0.20        3.98      7.60 o 
   5   0  15        7.72       10.28      3.29 o 
   0   1  15        1.22        0.13      1.57 o 
   1   1  15       15.23       16.94      3.61 o 
   2   1  15        9.90        9.21      3.86 o 
   3   1  15       41.16       50.64     18.46 o 
   4   1  15       10.79       18.09      5.13 o 
   5   1  15        2.24        2.24      1.44 o 
   0   2  15      106.75      121.26      6.78 o 
   1   2  15        0.39        0.86      1.86 o 
   2   2  15       64.16       69.55     12.30 o 
   3   2  15       25.76       29.09      4.70 o 
   4   2  15        6.05        5.72      3.27 o 
   5   2  15        0.98        1.36      1.59 o 
   0   3  15       87.88       89.02      9.95 o 
   1   3  15       13.15       18.28      2.94 o 
   2   3  15       19.88       27.57      3.79 o 
   3   3  15        6.89        7.70      2.12 o 
   4   3  15        6.46        6.01      3.60 o 
   5   3  15        7.42        3.89      1.98 o 
   0   4  15        3.39        5.85      3.52 o 
   1   4  15       14.50       12.82      2.99 o 
   2   4  15       12.24       14.35      2.69 o 
   3   4  15        9.46        8.46      2.31 o 
   4   4  15        7.72        6.57      2.10 o 
   0   5  15       19.64       28.72      5.79 o 
   1   5  15       15.15       11.51      2.80 o 
   2   5  15       31.23       34.67      3.20 o 
   3   5  15       31.44       31.59      3.44 o 
   4   5  15        1.70        0.51      1.53 o 
   0   6  15       20.52       17.50      3.19 o 
   1   6  15       55.98       53.40      3.75 o 
   2   6  15       47.20       43.49      6.79 o 
   3   6  15        7.18        5.87      1.84 o 
   4   6  15       18.52       15.05      4.25 o 
   0   7  15        0.06        2.21      2.21 o 
   1   7  15        6.71       10.20      2.20 o 
   2   7  15        1.64        1.86      1.74 o 
   3   7  15        1.89        2.65      1.40 o 
   0   8  15        2.11        1.80      1.97 o 
   1   8  15        5.22        5.02      1.94 o 
   2   8  15        0.93        1.21      1.46 o 
   3   8  15        0.51        0.69      0.93 o 
   0   9  15        4.42        4.47      4.39 o 
   1   9  15        0.66        1.51      1.53 o 
   2   9  15        0.18        1.15      1.06 o 
   0  10  15        3.67        5.64      2.99 o 
   1  10  15        6.16        3.76      2.65 o 
   0   0  16        0.31        0.63      1.69 o 
   1   0  16       35.16       47.00      4.99 o 
   2   0  16        1.66        1.69      6.30 o 
   3   0  16       19.61       21.69     20.28 o 
   4   0  16        2.65        3.36      4.00 o 
   5   0  16        2.53        6.46      4.15 o 
   0   1  16        0.91        3.22      1.69 o 
   1   1  16       40.32       44.05     11.33 o 
   2   1  16       31.81       33.63     12.43 o 
   3   1  16        6.50        6.83      2.25 o 
   4   1  16        5.59       10.26      7.61 o 
   5   1  16        0.50        0.40      1.27 o 
   0   2  16       54.78       59.65      3.89 o 
   1   2  16       20.86       19.53      4.44 o 
   2   2  16       57.94       49.79      6.78 o 
   3   2  16       19.85       23.25      8.48 o 
   4   2  16        0.32        1.88      2.26 o 
   0   3  16        3.17        3.81      2.27 o 
   1   3  16        4.41        2.94      2.29 o 
   2   3  16        3.28        1.39      2.44 o 
   3   3  16        5.00        7.25      3.28 o 
   4   3  16        1.59        2.93      1.82 o 
   0   4  16       39.74       46.95      9.45 o 
   1   4  16       41.33       42.87      3.71 o 
   2   4  16       32.53       30.55      3.06 o 
   3   4  16       24.74       26.17      3.59 o 
   4   4  16        1.56        2.41      1.59 o 
   0   5  16        0.19        1.29      2.14 o 
   1   5  16       43.53       43.76      3.39 o 
   2   5  16       25.77       32.57      3.18 o 
   3   5  16        4.49        3.11      1.91 o 
   4   5  16        1.37        0.48      1.17 o 
   0   6  16       10.96       15.38      2.79 o 
   1   6  16        0.20        1.79      1.84 o 
   2   6  16       21.41       24.96      2.73 o 
   3   6  16        6.96        5.55      1.70 o 
   4   6  16        3.20        1.84      1.16 o 
   0   7  16        7.75       10.34      2.26 o 
   1   7  16        5.82        9.06      2.81 o 
   2   7  16        0.02        2.13      1.69 o 
   3   7  16        0.13        0.94      1.20 o 
   0   8  16        3.80        5.85      1.88 o 
   1   8  16        6.33        3.78      1.97 o 
   2   8  16        1.36        1.69      1.34 o 
   3   8  16        0.26        0.52      0.94 o 
   0   9  16        0.09        1.33      1.47 o 
   1   9  16       11.91        7.78      5.15 o 
   2   9  16        0.58        1.07      1.09 o 
   0  10  16        5.88        6.92      1.95 o 
   1  10  16        1.98        0.21      1.05 o 
   1   0  17       19.09       19.83      3.98 o 
   2   0  17       88.23      107.92     73.80 o 
   3   0  17        1.93        6.78     10.71 o 
   4   0  17        3.89        7.16      3.67 o 
   0   1  17        0.46        1.03      2.00 o 
   1   1  17       10.04        5.01      2.83 o 
   2   1  17       10.97        6.10      2.73 o 
   3   1  17        2.10        0.96      2.10 o 
   4   1  17        2.12        3.00      1.74 o 
   0   2  17        0.95        2.35      2.35 o 
   1   2  17       58.57       67.65      7.25 o 
   2   2  17       10.87       13.89      2.75 o 
   3   2  17        2.30        4.06      2.03 o 
   4   2  17        3.53        4.38      5.28 o 
   0   3  17      108.82      115.70      5.11 o 
   1   3  17        6.18       15.88      4.37 o 
   2   3  17        1.13        1.95      1.93 o 
   3   3  17        6.31        7.68      2.19 o 
   4   3  17        1.32        3.85      1.63 o 
   0   4  17      135.29      150.09      5.88 o 
   1   4  17        2.67        4.32      2.37 o 
   2   4  17        0.70        3.04      2.11 o 
   3   4  17        3.29        5.10      2.27 o 
   4   4  17        3.55        1.58      1.48 o 
   0   5  17       19.84       13.36      2.92 o 
   1   5  17        8.36       12.75      2.45 o 
   2   5  17       10.75        6.88      4.13 o 
   3   5  17       12.77       12.80      2.05 o 
   4   5  17        1.36        0.40      1.01 o 
   0   6  17        3.97        3.36      2.33 o 
   1   6  17        3.11        6.92      1.86 o 
   2   6  17        5.85        5.08      2.23 o 
   3   6  17        1.96        3.57      2.13 o 
   0   7  17        1.91        5.31      1.62 o 
   1   7  17        5.06       10.60      3.49 o 
   2   7  17        0.56        1.71      1.42 o 
   3   7  17        5.19        2.43      1.25 o 
   0   8  17        0.88        0.79      1.88 o 
   1   8  17        1.48        2.18      1.56 o 
   2   8  17        1.67        0.63      1.29 o 
   0   9  17        3.90        4.33      1.92 o 
   1   9  17        0.20        1.39      1.27 o 
   0   0  18       20.07       19.24      2.58 o 
   1   0  18       15.30       20.85      3.71 o 
   2   0  18       13.53       14.07      4.24 o 
   3   0  18        1.96        2.27      3.81 o 
   4   0  18        0.00        0.71      3.76 o 
   0   1  18        0.08        0.91      2.16 o 
   1   1  18       57.57       59.10     14.12 o 
   2   1  18       67.68       72.22     27.56 o 
   3   1  18        4.30        3.04      4.03 o 
   4   1  18        7.14        5.36      2.61 o 
   0   2  18        4.66        9.04      2.80 o 
   1   2  18        2.11        0.99      2.60 o 
   2   2  18       22.26       28.64      8.59 o 
   3   2  18        8.63        8.74      4.51 o 
   4   2  18        3.40        2.12      1.28 o 
   0   3  18       12.80        7.48      2.98 o 
   1   3  18       19.84       22.79      5.86 o 
   2   3  18       12.69       12.49      5.22 o 
   3   3  18        3.02        2.32      2.10 o 
   4   3  18        6.84        4.45      1.53 o 
   0   4  18       21.88       24.37      5.20 o 
   1   4  18       28.97       30.15      5.02 o 
   2   4  18        2.32        1.49      1.96 o 
   3   4  18        5.01        3.92      3.82 o 
   4   4  18        3.42        1.19      1.22 o 
   0   5  18       22.59       18.90      2.86 o 
   1   5  18       10.45       11.37      2.56 o 
   2   5  18        2.19        2.59      1.98 o 
   3   5  18        5.37        4.18      1.78 o 
   0   6  18        2.07        2.40      2.00 o 
   1   6  18        5.80        5.36      2.29 o 
   2   6  18        6.78        4.49      1.91 o 
   3   6  18        3.54        2.77      1.17 o 
   0   7  18        0.10        1.79      1.79 o 
   1   7  18        5.18        1.51      1.96 o 
   2   7  18       15.20       10.84      1.78 o 
   0   8  18        0.30        1.43      2.29 o 
   1   8  18        1.58        1.59      1.61 o 
   2   8  18        5.47        4.02      1.93 o 
   0   9  18        1.01        0.13      1.80 o 
   1   0  19        3.25        7.21      3.12 o 
   2   0  19        1.08        4.22      3.66 o 
   3   0  19        1.20        3.03      3.44 o 
   4   0  19        0.25        2.59      2.59 o 
   0   1  19        2.82        3.83      2.23 o 
   1   1  19       32.89       36.75     13.15 o 
   2   1  19        3.08        0.48      2.59 o 
   3   1  19        5.38        2.58      2.26 o 
   4   1  19        1.89        0.76      1.35 o 
   0   2  19       10.92       11.45      5.58 o 
   1   2  19        1.03        7.60      2.81 o 
   2   2  19        6.08        5.25      2.18 o 
   3   2  19        3.38        5.25      2.07 o 
   4   2  19        2.46        1.72      1.15 o 
   0   3  19       30.47       32.31      3.89 o 
   1   3  19       52.03       55.29      8.18 o 
   2   3  19        2.73        1.68      2.10 o 
   3   3  19        5.18        5.49      1.86 o 
   0   4  19        5.58        7.57      3.09 o 
   1   4  19        3.19        5.02      2.42 o 
   2   4  19        3.81        4.91      3.01 o 
   3   4  19        1.77        2.89      1.47 o 
   0   5  19        0.42        1.71      2.97 o 
   1   5  19        4.83        8.70      2.67 o 
   2   5  19        2.16        2.04      1.54 o 
   3   5  19        1.33        1.65      1.27 o 
   0   6  19        0.04        1.43      3.06 o 
   1   6  19        8.34        6.40      3.09 o 
   2   6  19        7.67        4.35      1.73 o 
   0   7  19        0.65        1.00      1.53 o 
   1   7  19        6.18        3.30      1.75 o 
   2   7  19        0.38        1.43      1.23 o 
   0   8  19        0.50        0.27      1.38 o 
   1   8  19        2.67        0.18      1.23 o 
   0   0  20        5.26        7.04      2.12 o 
   1   0  20       27.30       30.38      4.49 o 
   2   0  20        5.16        5.42      3.57 o 
   3   0  20        0.30        0.76      2.84 o 
   0   1  20       55.93       47.02      3.72 o 
   1   1  20        2.65        3.52      2.62 o 
   2   1  20       10.98        8.19      5.12 o 
   3   1  20        3.50        1.90      2.53 o 
   0   2  20       42.68       37.23      3.38 o 
   1   2  20       18.37       13.15      2.87 o 
   2   2  20        4.94        6.81      2.02 o 
   3   2  20        6.30        5.94      2.18 o 
   0   3  20       22.68       21.47      2.84 o 
   1   3  20        4.40        2.44      2.30 o 
   2   3  20        4.12        3.07      2.04 o 
   3   3  20        4.38        3.68      1.62 o 
   0   4  20        5.99        6.81      2.07 o 
   1   4  20       26.14       24.04      3.53 o 
   2   4  20        1.09        1.80      1.83 o 
   3   4  20        0.87        0.10      1.31 o 
   0   5  20        0.01        2.28      1.79 o 
   1   5  20        0.11        2.31      1.61 o 
   2   5  20        6.19        5.39      1.59 o 
   0   6  20        1.33        1.15      2.12 o 
   1   6  20        3.54        3.59      2.75 o 
   2   6  20        2.15        1.60      1.05 o 
   0   7  20        0.01        1.39      1.39 o 
   1   7  20        2.58        1.16      1.35 o 
   1   0  21       10.81        6.60      4.44 o 
   2   0  21        0.26        2.66      3.29 o 
   3   0  21        0.08        0.59      2.54 o 
   0   1  21        1.39        0.50      2.41 o 
   1   1  21       23.92       23.20      7.68 o 
   2   1  21        2.38        3.26      1.72 o 
   3   1  21        2.10        0.40      1.43 o 
   0   2  21       43.71       38.81      6.60 o 
   1   2  21        2.84        4.17      1.94 o 
   2   2  21        3.24        0.39      1.82 o 
   3   2  21        0.19        1.66      1.18 o 
   0   3  21        0.07        2.04      2.04 o 
   1   3  21       17.07       15.20      2.45 o 
   2   3  21        3.38        3.42      3.67 o 
   3   3  21        1.33        3.27      1.13 o 
   0   4  21       16.55       18.10      2.40 o 
   1   4  21        1.48        1.55      1.76 o 
   2   4  21        4.30        1.09      1.40 o 
   0   5  21        3.89        4.96      1.81 o 
   1   5  21        0.22        1.57      1.57 o 
   2   5  21        1.04        0.70      1.27 o 
   0   6  21        3.77        1.11      1.58 o 
   1   6  21        0.70        0.62      1.35 o 
   0   0  22       20.35       17.77      2.35 o 
   1   0  22        2.76        2.56      2.85 o 
   2   0  22        3.18        2.26      2.77 o 
   0   1  22        0.98        3.56      3.56 o 
   1   1  22        2.24        3.68      3.88 o 
   2   1  22        6.96        2.97      3.13 o 
   0   2  22        0.47        0.60      3.75 o 
   1   2  22        9.33        4.76      1.91 o 
   2   2  22        2.83        1.17      1.41 o 
   0   3  22        0.00        2.48      2.49 o 
   1   3  22       15.52        9.42      3.42 o 
   2   3  22        2.27        0.79      1.30 o 
   0   4  22        3.63        1.79      1.79 o 
   1   4  22        1.71        1.77      1.58 o 
   2   4  22        1.65        0.36      1.19 o 
   0   5  22        0.44        0.28      2.59 o 
   1   5  22        2.45        1.83      1.27 o 
   1   0  23        3.77        5.30      2.51 o 
   2   0  23        0.62        2.40      2.12 o 
   0   1  23        0.71        1.85      1.47 o 
   1   1  23        9.51        6.13      4.46 o 
   2   1  23        1.88        1.71      1.37 o 
   0   2  23       17.34       10.49      3.30 o 
   1   2  23        6.64        3.71      1.42 o 
   2   2  23        0.56        1.48      1.07 o 
   0   3  23       13.35       11.41      3.28 o 
   1   3  23        1.48        2.13      1.42 o 
   0   4  23        5.06        1.71      1.33 o 
   1   4  23        1.20        0.92      1.09 o 
   0   0  24        0.16        1.11      1.11 o 
   1   0  24       12.04       10.72      3.07 o 
   0   1  24        3.18        2.61      1.10 o 
   1   1  24        5.16        1.72      1.81 o 
   0   2  24        0.29        0.53      1.08 o 
                                                 
